# Supplementary material for: Rab14 and Its Exchange Factor FAM116 Link Endocytic Recycling and Adherens Junction Stability in Migrating Cells
Source: Dev Cell. 2012 May 15;22-540(5):952–66. doi: 10.1016/j.devcel.2012.04.010 (PMC3383995; doi:10.1016/j.devcel.2012.04.010)
Supplement: Table S1. Sequences of All the siRNA Duplexes Used in the Study, Related to Figures 1 and 2 [file mmc2.xls]

## Sheet: Rab siRNA
Gene Symbol	Gene Id	Gene Accession	Pool Catalog Number	Duplex Catalog Number	Sequence
RAB3A	5864	NM_002866	L-009668-00	J-009668-07	GAAGAUGUCCGAGUCGUUG
RAB3A	5864	NM_002866	L-009668-00	J-009668-08	UCAAGACCAUCUAUCGCAA
RAB3A	5864	NM_002866	L-009668-00	J-009668-09	GUUCAAGAUUCUCAUCAUC
RAB3A	5864	NM_002866	L-009668-00	J-009668-10	GAGGCAAGCGCCAAGGACA
RAB3B	5865	NM_002867	L-008825-00	J-008825-05	GGACACAGACCCGUCGAUG
RAB3B	5865	NM_002867	L-008825-00	J-008825-06	CUACUCAGAUCAAGACCUA
RAB3B	5865	NM_002867	L-008825-00	J-008825-07	CAAAGGAGAACAUCAGUGU
RAB3B	5865	NM_002867	L-008825-00	J-008825-08	UUAAACUGCUUAUCAUUGG
RAB3C	115827	NM_138453	L-008520-00	J-008520-05	UGAGCGAGGUCAACAUUUA
RAB3C	115827	NM_138453	L-008520-00	J-008520-06	GGAUCGAUUUCAAAGUAAA
RAB3C	115827	NM_138453	L-008520-00	J-008520-07	GUACAAGAUUGGUCAACUC
RAB3C	115827	NM_138453	L-008520-00	J-008520-08	GCCAUGGGCUUUAUUUUAA
RAB3D	9545	NM_004283	L-010822-00	J-010822-06	GUUCAAACUGCUACUGAUA
RAB3D	9545	NM_004283	L-010822-00	J-010822-07	GUACUGUGGGCAUCGAUUU
RAB3D	9545	NM_004283	L-010822-00	J-010822-08	UGACAUCGCCAAUCAGGAA
RAB3D	9545	NM_004283	L-010822-00	J-010822-09	GGACGAACGUGUUGUGCCU
RAB30	27314	NM_014488	L-008269-00	J-008269-05	UGCGGGAGAUAGAACAAUA
RAB30	27314	NM_014488	L-008269-00	J-008269-06	UGACAUUACCUGUGAGGAA
RAB30	27314	NM_014488	L-008269-00	J-008269-07	GGUCCAUUACCCAGAGUUA
RAB30	27314	NM_014488	L-008269-00	J-008269-08	CAAGGAAUCUGAUAAUGUG
RAB31	11031	NM_006868	L-010065-00	J-010065-06	UGAAGGAUGCUAAGGAAUA
RAB31	11031	NM_006868	L-010065-00	J-010065-07	GAUAUUACCAAGCAGGAUU
RAB31	11031	NM_006868	L-010065-00	J-010065-08	GGCCAUCGCUGGAAACAAG
RAB31	11031	NM_006868	L-010065-00	J-010065-09	CAACAUCAGCCCUACUAUU
RAB32	10981	NM_006834	L-009920-00	J-009920-06	CAACAUGACCCGAGUAUAC
RAB32	10981	NM_006834	L-009920-00	J-009920-07	GACAGUAGCCAGAGUCCUU
RAB32	10981	NM_006834	L-009920-00	J-009920-08	AAAGUGAUCUGGAUAGUAA
RAB32	10981	NM_006834	L-009920-00	J-009920-09	CUGCAAAGGAUAACAUAAA
RAB33A	9363	NM_004794	L-008206-00	J-008206-05	AAAGCAUGGUCGAGCAUUA
RAB33A	9363	NM_004794	L-008206-00	J-008206-06	GUGCUUGGCUUGCCGAUUG
RAB33A	9363	NM_004794	L-008206-00	J-008206-07	GCCAGAACGUGGAGUCGAU
RAB33A	9363	NM_004794	L-008206-00	J-008206-08	AAAUCGAGGGCGAGAAGAU
RAB33B	83452	NM_031296	L-008909-00	J-008909-06	UGACCAACAUGGCUAGUUU
RAB33B	83452	NM_031296	L-008909-00	J-008909-07	GAUAUACCACGGAUUCUUG
RAB33B	83452	NM_031296	L-008909-00	J-008909-08	GAGCAUGGUUCAGCACUAC
RAB33B	83452	NM_031296	L-008909-00	J-008909-09	GAUAGAAGAAUGCAAACAA
RAB34	83871	NM_031934	L-009735-00	J-009735-05	GCAUCAACCUACUAUAGAG
RAB34	83871	NM_031934	L-009735-00	J-009735-06	GUGAGAAUGUCCGAGAAUU
RAB34	83871	NM_031934	L-009735-00	J-009735-07	GAUUUGAGGUGCUGGGCAU
RAB34	83871	NM_031934	L-009735-00	J-009735-08	GGGAAGACUUGCCUCAUUA
RAB35	11021	NM_006861	L-009781-00	J-009781-05	GAUGAUGUGUGCCGAAUAU
RAB35	11021	NM_006861	L-009781-00	J-009781-06	CGAAGAACAGUAAACGAAA
RAB35	11021	NM_006861	L-009781-00	J-009781-07	GAAGAUGCCUACAAAUUCG
RAB35	11021	NM_006861	L-009781-00	J-009781-08	GAAACGCUGCUGCUAAUGG
RAB36	9609	NM_004914	L-009553-00	J-009553-05	GAUCGAGACUACAAGGCCA
RAB36	9609	NM_004914	L-009553-00	J-009553-06	GCGAGAACGUGAAGGCAUU
RAB36	9609	NM_004914	L-009553-00	J-009553-07	GGGUGGACUUUGAAAUUGA
RAB36	9609	NM_004914	L-009553-00	J-009553-08	CAUCGCAUCUGCCUACUAC
RAB37	326624	NM_001006637	L-008933-01	J-008933-10	GGAUAUGAGCAGCGAAAGA
RAB37	326624	NM_001006637	L-008933-01	J-008933-11	ACAAAUCUUCUUUCGACAA
RAB37	326624	NM_001006637	L-008933-01	J-008933-12	GACUGUGGAUGGCGUGAGA
RAB37	326624	NM_001006637	L-008933-01	J-008933-13	UGGCAUGAAUGUGGAGUUA
RAB38	23682	NM_022337	L-010059-00	J-010059-05	GCAAAUGAGUGUGACCUAA
RAB38	23682	NM_022337	L-010059-00	J-010059-06	UAUCGCAGGUCAAGAAAGA
RAB38	23682	NM_022337	L-010059-00	J-010059-07	GGAGCACGGUUUCGUAGGA
RAB38	23682	NM_022337	L-010059-00	J-010059-08	GAGAAGCUAUGGGUGCAUU
RAB39	54734	NM_017516	L-026511-01	J-026511-09	UGAUUUAGCUUCACAACGU
RAB39	54734	NM_017516	L-026511-01	J-026511-10	UGUACAGCCAUUUCGGAUU
RAB39	54734	NM_017516	L-026511-01	J-026511-11	UCACAAUCUUGACGAGAGA
RAB39	54734	NM_017516	L-026511-01	J-026511-12	UGACAUUACUAACCGACGA
RAB4A	5867	NM_004578	L-008539-00	J-008539-06	GCUCAGGAGUGUGGUUGUU
RAB4A	5867	NM_004578	L-008539-00	J-008539-07	UACAAUGCGCUUACUAAUU
RAB4A	5867	NM_004578	L-008539-00	J-008539-08	GAUAAUAAAUGUUGGUGGU
RAB4A	5867	NM_004578	L-008539-00	J-008539-09	GAACGAUUCAGGUCCGUGA
RAB4B	53916	NM_016154	L-008780-00	J-008780-06	GCACUAUCCUCAACAAGAU
RAB4B	53916	NM_016154	L-008780-00	J-008780-07	AGAAUAAGUUCAAACAGGA
RAB4B	53916	NM_016154	L-008780-00	J-008780-08	AAUCAUGUCUCCUUCAUCA
RAB4B	53916	NM_016154	L-008780-00	J-008780-09	UCAGUGACGCGGAGUUAUU
RAB40A	142684	NM_080879	L-008924-00	J-008924-06	GGGUAUGGAUCGAUGGAUU
RAB40A	142684	NM_080879	L-008924-00	J-008924-07	CGACAGGGACGUAGGCAAG
RAB40A	142684	NM_080879	L-008924-00	J-008924-08	GCAAACCGCUGGUCUUUCG
RAB40A	142684	NM_080879	L-008924-00	J-008924-09	GGGAAUCGCCUACAUCUGG
RAB40B	10966	NM_006822	L-008353-00	J-008353-05	CGGCAUUGAUCGAUGGAUU
RAB40B	10966	NM_006822	L-008353-00	J-008353-06	GCGAACCGCUGGUCUUUUG
RAB40B	10966	NM_006822	L-008353-00	J-008353-07	CCAAAGAUACCUCUAGUUA
RAB40B	10966	NM_006822	L-008353-00	J-008353-08	GUACUCUGCUCGACUCUUG
RAB40C	57799	NM_021168	L-010368-00	J-010368-05	GCAGUCCGGUGAAGAGCUA
RAB40C	57799	NM_021168	L-010368-00	J-010368-06	GAACUGCAUGACCUUCUUU
RAB40C	57799	NM_021168	L-010368-00	J-010368-07	GUAACGGGAUCGACUACAA
RAB40C	57799	NM_021168	L-010368-00	J-010368-08	UCACGGAGCUAUCCCGCAU
RAB41	347517	NM_001032726	L-031575-01	J-031575-09	AGAAAGAGGUGACGAUGUU
RAB41	347517	NM_001032726	L-031575-01	J-031575-10	CUGCCGAAAGAACGGAAUA
RAB41	347517	NM_001032726	L-031575-01	J-031575-11	GGGUAGAACACGUGCGAGC
RAB41	347517	NM_001032726	L-031575-01	J-031575-12	UCAUCAUGUUGUUGGGUAA
RAB5A	5868	NM_004162	L-004009-00	J-004009-05	GCAAGCAAGUCCUAACAUU
RAB5A	5868	NM_004162	L-004009-00	J-004009-06	UGACACUACAGUAAAGUUU
RAB5A	5868	NM_004162	L-004009-00	J-004009-07	GGAAGAGGAGUAGACCUUA
RAB5A	5868	NM_004162	L-004009-00	J-004009-08	AGAGUCCGCUGUUGGCAAA
RAB5B	5869	NM_002868	L-004010-00	J-004010-06	GGAGCGAUAUCACAGCUUA
RAB5B	5869	NM_002868	L-004010-00	J-004010-07	GAAAGUCAAGCCUGGUAUU
RAB5B	5869	NM_002868	L-004010-00	J-004010-08	CAACAAACGUAUGGUGGAG
RAB5B	5869	NM_002868	L-004010-00	J-004010-09	AAGCUGCAAUCGUGGUUUA
RAB5C	5878	NM_004583	L-004011-00	J-004011-07	UCAUUGCACUCGCGGGUAA
RAB5C	5878	NM_004583	L-004011-00	J-004011-08	GAACAAGAUCUGUCAAUUU
RAB5C	5878	NM_004583	L-004011-00	J-004011-09	GCAAUGAACGUGAACGAAA
RAB5C	5878	NM_004583	L-004011-00	J-004011-10	GCUAAGAAGCUUCCCAAGA
RAB6A	5870	NM_002869	L-008975-00	J-008975-07	GUGGAUUGAUGAUGUCAGA
RAB6A	5870	NM_002869	L-008975-00	J-008975-08	CCAAAGAGCUGAAUGUUAU
RAB6A	5870	NM_002869	L-008975-00	J-008975-09	GAGCAAAGCGUUGGAAAGA
RAB6A	5870	NM_002869	L-008975-00	J-008975-10	GAAAGAGGAAGUGAUGUUA
RAB6B	51560	NM_016577	L-008548-00	J-008548-05	GCUGAUAAGAGGCAGAUAA
RAB6B	51560	NM_016577	L-008548-00	J-008548-06	CAACAGACCUCUAAGUGGA
RAB6B	51560	NM_016577	L-008548-00	J-008548-07	GAGUUAAGGUUCCAUAAUA
RAB6B	51560	NM_016577	L-008548-00	J-008548-08	UCAGGAAAGUUGAGUGUAA
RAB6C	84084	NM_032144	L-009031-00	J-009031-06	GGGCUGAAUGUUACGUUUA
RAB6C	84084	NM_032144	L-009031-00	J-009031-07	GUGGAUUGAUGAUGUCAGA
RAB6C	84084	NM_032144	L-009031-00	J-009031-08	CCAGGUACAUCCGUGAUUC
RAB6C	84084	NM_032144	L-009031-00	J-009031-09	GAGGUGAUCUAUUAGCUUC
RAB7	7879	NM_004637	L-010388-00	J-010388-05	CUAGAUAGCUGGAGAGAUG
RAB7	7879	NM_004637	L-010388-00	J-010388-06	AAACGGAGGUGGAGCUGUA
RAB7	7879	NM_004637	L-010388-00	J-010388-07	GAUGGUGGAUGACAGGCUA
RAB7	7879	NM_004637	L-010388-00	J-010388-08	GGGAAGACAUCACUCAUGA
RAB7L1	8934	NM_003929	L-010556-00	J-010556-07	GAGAACGGUUUCACAGGUU
RAB7L1	8934	NM_003929	L-010556-00	J-010556-08	CAGGACAGCUUCAGCAAAC
RAB7L1	8934	NM_003929	L-010556-00	J-010556-09	GGACCAGAUUGACCGGUUC
RAB7L1	8934	NM_003929	L-010556-00	J-010556-10	GCUAGUAGUGUUUGGCUUA
RAB8A	4218	NM_005370	L-003905-00	J-003905-05	CAGGAACGGUUUCGGACGA
RAB8A	4218	NM_005370	L-003905-00	J-003905-06	GAAUUAAACUGCAGAUAUG
RAB8A	4218	NM_005370	L-003905-00	J-003905-07	GAACAAGUGUGAUGUGAAU
RAB8A	4218	NM_005370	L-003905-00	J-003905-08	GAACUGGAUUCGCAACAUU
RAB8A	4218	NM_005370	L-003905-00	J-003905-05	CAGGAACGGUUUCGGACGA
RAB8A	4218	NM_005370	L-003905-00	J-003905-06	GAAUUAAACUGCAGAUAUG
RAB8A	4218	NM_005370	L-003905-00	J-003905-07	GAACAAGUGUGAUGUGAAU
RAB8A	4218	NM_005370	L-003905-00	J-003905-08	GAACUGGAUUCGCAACAUU
RAB8B	51762	NM_016530	L-008744-00	J-008744-05	GCAAUUGACUAUGGGAUUA
RAB8B	51762	NM_016530	L-008744-00	J-008744-06	GAACAAUCACGACAGCGUA
RAB8B	51762	NM_016530	L-008744-00	J-008744-07	GAUCAAAGAAGACCAGUUU
RAB8B	51762	NM_016530	L-008744-00	J-008744-08	CGAUAGAACUAGAUGGAAA
RAB9A	9367	NM_004251	L-004177-00	J-004177-06	CAACGGCGACUAUCCUUAU
RAB9A	9367	NM_004251	L-004177-00	J-004177-07	UAACAAGAUUGACAUAAGC
RAB9A	9367	NM_004251	L-004177-00	J-004177-08	CAGUCAAUCUUCACCGAAA
RAB9A	9367	NM_004251	L-004177-00	J-004177-09	UGAGGAAGCGGUUCGAAGA
RAB9B	51209	NM_016370	L-010055-00	J-010055-05	GGGCAGGAACGUUUCAAGA
RAB9B	51209	NM_016370	L-010055-00	J-010055-06	CAUGUUGGGUCACACCAUU
RAB9B	51209	NM_016370	L-010055-00	J-010055-07	GGGUAGAGUUCUUAAAUCG
RAB9B	51209	NM_016370	L-010055-00	J-010055-08	GAGGAUAGGCAAGUGACUA
RAB10	10890	NM_016131	L-010823-00	J-010823-05	GCAAGGGAGCAUGGUAUUA
RAB10	10890	NM_016131	L-010823-00	J-010823-06	CACGUUAGCUGAAGAUAUC
RAB10	10890	NM_016131	L-010823-00	J-010823-07	GAUGAUGCCUUCAAUACUA
RAB10	10890	NM_016131	L-010823-00	J-010823-08	GAAUAGACUUCAAGAUCAA
RAB11A	8766	NM_004663	L-004726-00	J-004726-07	GCAACAAUGUGGUUCCUAU
RAB11A	8766	NM_004663	L-004726-00	J-004726-08	CAAGAGCGAUAUCGAGCUA
RAB11A	8766	NM_004663	L-004726-00	J-004726-09	GUGCAGUGCUGUCAGAACA
RAB11A	8766	NM_004663	L-004726-00	J-004726-10	GAGAUUUACCGCAUUGUUU
RAB11B	9230	NM_004218	L-004727-00	J-004727-06	UAACGUAGAGGAAGCAUUC
RAB11B	9230	NM_004218	L-004727-00	J-004727-07	GAGUACGACUACCUAUUCA
RAB11B	9230	NM_004218	L-004727-00	J-004727-08	UCGCCAAGCACCUGACCUA
RAB11B	9230	NM_004218	L-004727-00	J-004727-09	CAACUUGUCCUUCAUCGAG
LOC201475	0	NM_001025300	L-023375-01	J-023375-09	GGGAAUGGAUGCUGCGAGA
LOC201475	0	NM_001025300	L-023375-01	J-023375-10	GCUUCUGGGAGCUGCGUAA
LOC201475	0	NM_001025300	L-023375-01	J-023375-11	CAGUAAGUUUCUCGUGCUA
LOC201475	0	NM_001025300	L-023375-01	J-023375-12	GGGUGUGAUCCCUGCGCAA
RAB13	5872	NM_002870	L-008389-00	J-008389-05	CAAGAGCGGUUCAAGACAA
RAB13	5872	NM_002870	L-008389-00	J-008389-06	CCGAUAAGUUGGCUCGAGA
RAB13	5872	NM_002870	L-008389-00	J-008389-07	GGAAGAAGAUCAAACUACA
RAB13	5872	NM_002870	L-008389-00	J-008389-08	GCAUUAUCCUAGUAUACGA
RAB14	51552	NM_016322	L-009934-00	J-009934-05	GCUCUUAUGGUCUAUGAUA
RAB14	51552	NM_016322	L-009934-00	J-009934-06	CAACUGCACCAUACAACUA
RAB14	51552	NM_016322	L-009934-00	J-009934-07	GAAAAUGGCUUAUUGUUCC
RAB14	51552	NM_016322	L-009934-00	J-009934-08	GUACAAGAAUAAUCGAAGU
RAB15	376267	NM_198686	L-031564-01	J-031564-09	CCAUAGAGGUAGACGGCAU
RAB15	376267	NM_198686	L-031564-01	J-031564-10	CAGAAGGCGUCCAGAAGAU
RAB15	376267	NM_198686	L-031564-01	J-031564-11	ACUCAUAUGUGAAGGAUAA
RAB15	376267	NM_198686	L-031564-01	J-031564-12	GGGACAGGGUAUAGCUUAG
RAB17	64284	NM_022449	L-006474-00	J-006474-05	GAAGUGGCUCCGUGGGUAA
RAB17	64284	NM_022449	L-006474-00	J-006474-06	ACGCUGCGCUUCUGGUGUA
RAB17	64284	NM_022449	L-006474-00	J-006474-07	CAGCUUGGCUCUUCGGUAC
RAB17	64284	NM_022449	L-006474-00	J-006474-08	AAGAACGACUUCAAGAGUA
RAB18	22931	NM_021252	L-010824-00	J-010824-05	UAAACAUGCUAGUUGGAAA
RAB18	22931	NM_021252	L-010824-00	J-010824-06	UGCACAGGGUGUUAUAUUA
RAB18	22931	NM_021252	L-010824-00	J-010824-07	CAUUAACUCCCAGCUAUUA
RAB18	22931	NM_021252	L-010824-00	J-010824-08	GAAACAUACUGUACAAGAA
RAB19B	401409	NM_001008749	L-028859-01	J-028859-09	CCUUGAUAUUGACGGCAAA
RAB19B	401409	NM_001008749	L-028859-01	J-028859-10	AGACACAGCAGAACACGAU
RAB19B	401409	NM_001008749	L-028859-01	J-028859-11	GCACACUGGCUGAGAAGUA
RAB19B	401409	NM_001008749	L-028859-01	J-028859-12	UCACUGGAUUCAUGAGAUA
RAB20	55647	NM_017817	L-008317-00	J-008317-05	GCUGAGAGGCCGUCACACA
RAB20	55647	NM_017817	L-008317-00	J-008317-06	AGUCAUAAGCCACCCAAGA
RAB20	55647	NM_017817	L-008317-00	J-008317-07	CCAAUGAUCUUACAGCAGA
RAB20	55647	NM_017817	L-008317-00	J-008317-08	AGGAUGCGGUGGCCCUUUA
RAB21	23011	NM_014999	L-009450-00	J-009450-05	GAUAACUGUUCACGCCUAA
RAB21	23011	NM_014999	L-009450-00	J-009450-06	GGAAAAUGUUGGGAAAUGA
RAB21	23011	NM_014999	L-009450-00	J-009450-07	GAGAACAAGUUUAACGACA
RAB21	23011	NM_014999	L-009450-00	J-009450-08	GAACAAAGGAAUUGAGGAA
RAB22A	57403	NM_020673	L-019214-00	J-019214-05	GGACUACGCCGACUCUAUU
RAB22A	57403	NM_020673	L-019214-00	J-019214-06	GAAGAAUUCCAUCCACUGA
RAB22A	57403	NM_020673	L-019214-00	J-019214-07	GAAACAACCUCUGCGAAUU
RAB22A	57403	NM_020673	L-019214-00	J-019214-08	GCAGUUUGAUUAUCCGAUU
RAB23	51715	NM_183227	L-009789-00	J-009789-05	GAACUAACGCAUUCAAGUA
RAB23	51715	NM_183227	L-009789-00	J-009789-06	CAAGUAUGAUUCAGCGAUA
RAB23	51715	NM_183227	L-009789-00	J-009789-07	CUGGAUGAUUCUUGUAUAA
RAB23	51715	NM_183227	L-009789-00	J-009789-08	GAUGGUGGUUGUAGGGAAU
RAB24	53917	NM_001031677	L-008828-01	J-008828-09	AGGUGAUGUCGGUCGGAGA
RAB24	53917	NM_001031677	L-008828-01	J-008828-10	GGGUGAAGGAACUGCGCAG
RAB24	53917	NM_001031677	L-008828-01	J-008828-11	UGACAGAGGACAAGGGCGU
RAB24	53917	NM_001031677	L-008828-01	J-008828-12	CAGCAGCAGCUUUGAGCGA
RAB25	57111	NM_020387	L-010366-00	J-010366-06	UAACCAAGCACCAGACCUA
RAB25	57111	NM_020387	L-010366-00	J-010366-07	CCACUGAGGAGGCCCGAAU
RAB25	57111	NM_020387	L-010366-00	J-010366-08	GCUCUAUGACCAUGCUGAA
RAB25	57111	NM_020387	L-010366-00	J-010366-09	GCGAAGGUGUCCAAGCAGA
RAB26	25837	NM_014353	L-008793-00	J-008793-05	GCUUCCGGCUGCAUGAUUA
RAB26	25837	NM_014353	L-008793-00	J-008793-06	GGAACAAGGUGGACUCUGC
RAB26	25837	NM_014353	L-008793-00	J-008793-07	CAAAGGAGUUGAAGCAGCG
RAB26	25837	NM_014353	L-008793-00	J-008793-08	AGACGGGCCUCAACGUGGA
RAB27A	5873	NM_183236	L-004667-00	J-004667-05	CCAUAGCACUCGCAGAGAA
RAB27A	5873	NM_183236	L-004667-00	J-004667-06	CAGGAGAGGUUUCGUAGCU
RAB27A	5873	NM_183236	L-004667-00	J-004667-07	UCACAACAGUGGGCAUUGA
RAB27A	5873	NM_183236	L-004667-00	J-004667-08	CUACGGAUCAGUUAAGUGA
RAB27B	5874	NM_004163	L-004228-00	J-004228-05	GGAACUGGCUGACAAAUAU
RAB27B	5874	NM_004163	L-004228-00	J-004228-06	GCAAAUGCUUAUUGUGAAA
RAB27B	5874	NM_004163	L-004228-00	J-004228-07	GGAAGUCAAUGAACGGCAA
RAB27B	5874	NM_004163	L-004228-00	J-004228-08	UGAAACAAGUGCAGCAACU
RAB28	9364	NM_004249	L-008582-00	J-008582-05	GUACAAACAAACUAUAGGA
RAB28	9364	NM_004249	L-008582-00	J-008582-06	CCAGGAAACUUGAAUGUUA
RAB28	9364	NM_004249	L-008582-00	J-008582-07	GAGCAUAUGCGAACAAUAA
RAB28	9364	NM_004249	L-008582-00	J-008582-08	GGUAUACUGUGGUGAAGAA

## Sheet: DENN-R siRNA
Gene name	Dharmacon name	Type of siRNA pool	Target sequence
FAM116A	LJ34969	ON-targetplus SMARTpool	GGACACAAAUAUAUCUGUU
FAM116A	LJ34969	ON-targetplus SMARTpool	CCUCAGCAUUCCAAACUUA
FAM116A	LJ34969	ON-targetplus SMARTpool	ACACAUAGAUGCCAUUAUC
FAM116A	LJ34969	ON-targetplus SMARTpool	GAAAUUCCUAAGCAGGUUA
FAM116B	MGC33692	ON-targetplus SMARTpool	GGAUGAAAGACAAGUCCGA
FAM116B	MGC33692	ON-targetplus SMARTpool	CGGCACACUACUUCGGCUA
FAM116B	MGC33692	ON-targetplus SMARTpool	AGGCUAUCUGUGAGGCGAA
FAM116B	MGC33692	ON-targetplus SMARTpool	CGUCAGAUGUGCAGAGCGC
KIAA1147	LCHN	siGENOME SMARTpool	CAGAGAAGAUAUUCGAGGA
KIAA1147	LCHN	siGENOME SMARTpool	CGGGAAACAUGGUAGAAUG
KIAA1147	LCHN	siGENOME SMARTpool	GUGGUGUGCUAUAGAGUGU
KIAA1147	LCHN	siGENOME SMARTpool	GAAUGAAAGAGGUUGCUUA
Avl9	KIAA0241	ON-targetplus SMARTpool	GGUCACAACUAGCCGGAAU
Avl9	KIAA0241	ON-targetplus SMARTpool	ACAUCGUGGUGGUCGGAUU
Avl9	KIAA0241	ON-targetplus SMARTpool	CAGUAUAGACCCCGGAAAA
Avl9	KIAA0241	ON-targetplus SMARTpool	CUGGGAGGGAGGUGACGAA
FAM45	LOC404636	ON-targetplus SMARTpool	GGCAUAAGCUAAUGGUUUA
FAM45	LOC404636	ON-targetplus SMARTpool	GGAGUCGGGCUGAUCGAAA
FAM45	LOC404636	ON-targetplus SMARTpool	UCAUCUAGCAGCAGCCGAA
FAM45	LOC404636	ON-targetplus SMARTpool	AAUCAGAGAGCCACGUUAU

## Sheet: DENN siRNA
Gene name	Supplier	Target sequence
DENND1A	Qiagen	TCCTGGCAGATTACACGACAA
DENND1B	Qiagen	CATCGTGATTATCTCGAGCAA
DENND2A	Qiagen	CCGGCACAAGTCCCTCAACAT
DENND2B	Qiagen	CACGGAGCTGGTGGCACTAAA
DENND2C	Qiagen	CTGGGTCAGCACTTTATTACA
DENND2D	Qiagen	CCGCCGATTTGTGAAGAAGTT
DENND3	Qiagen	CGACGGTTTAGTTCTGATAAA
DENND4A	Qiagen	CACGTTCTGCAAGTCGACAA
DENND4B	Qiagen	CTGGTGGATTACTTCGTGGTA
DENDD4C	Qiagen	CACAGTTTAGGCAGCCGCTTA
MTMR5	Qiagen	GACGCCTGTGTTCCACAATTA
MTMR13	Qiagen	CTCGCTTGATCAGCTCTCCAA
MADD	Qiagen	CACACCGTCCACTGAATTCAA
DENND5A	Qiagen	CAGCATGTCTATGTCCCTATT
DENND5B	Qiagen	ACACTCGGATTGATAAGATAA

## Sheet: Other siRNA
Gene name	Supplier	Catalogue number	Target sequence
CHD2 (N-cadherin)	Dharmacon	J-011605-06	GUGCAACAGUAUACGUUAA
CHD2 (N-cadherin)	Dharmacon	J-011605-07	GGACCCAGAUCGAUAUAUG
CHD2 (N-cadherin)	Dharmacon	J-011605-08	CAUAGUAGCUAAUCUAACU
CHD2 (N-cadherin)	Dharmacon	J-011605-09	GACAGCCUCUUCUCAAUGU
CDH1 (E-cadherin)	Dharmacon	J-003877-08	GGCCUGAAGUGACUCGUAA
CDH1 (E-cadherin)	Dharmacon	J-003877-09	GAGAACGCAUUGCCACAUA
CDH1 (E-cadherin)	Dharmacon	J-003877-10	GGGACAACGUUUAUUACUA
CDH1 (E-cadherin)	Dharmacon	J-003877-11	GACAAUGGUUCUCCAGUUG
FGFR2	Dharmacon	J-003132-17	GAAUACGGGUCCAUCAAUC
FGFR3	Dharmacon	J-003132-18	AAAGUGUGGUCCCAUCUGA
FGFR4	Dharmacon	J-003132-19	GCACCAUACUGGACCAACA
FGFR5	Dharmacon	J-003132-20	GAGGCUACAAGGUACGAAA
